# Supplementary material for: Lactate promotes Salmonella intracellular replication and systemic infection via driving macrophage M2 polarization
Source: Microbiol Spectr. 2023 Oct 5;11(6):e02253-23. doi: 10.1128/spectrum.02253-23 (PMC10715217; doi:10.1128/spectrum.02253-23)
Supplement: Supplemental dataset — Supporting data for Fig. 1 to 6 and Fig. S1 to S5. [file spectrum.02253-23-s0002.xlsx]

## Sheet: Figure 1
Figure 1A			Figure 1C						Figure 1D
lactate concentrations in BMDMs (mM)			lactate concentrations in BMDMs(mM)						Relative fold intracellular replication of WT in BMDMs (20 h / 2 h)
UN	WT		UN	WT	ΔlldD	ΔldhAΔdld	ΔlldDΔldhAΔdld		Lactate / DMEM
1.41	6.248		1.745	7.448	8.212	7.633	10.06		5.67
1.613	7.425		1.452	9.805	9.932	8.945	7.466		3.32
1.454	8.812		1.679	6.912	7.651	7.963	8.12		4.97
Figure 1E					Figure 1F				Figure 1G
Number of intracellular bacteria per BMDM					Relative fold intracellular replication of WT in BMDMs (20 h / 2 h)				Relative fold intracellular replication of WT in RAW264.7 cells (20 h / 2 h)
DMEM 2 h	Lactate 2 h	DMEM 20 h	Lactate 20 h		FX11 / DMEM	FX11+Lactate /DMEM			ldhA siRNA / control siRNA	ldhA siRNA + Lactate / control siRNA
1	1	2	3		0.58	2			0.355	1.269
1	2	1	5		0.42	1.86			0.293	2.135
1	2	1	9		0.55	1.49			0.413	1.421
1	2	1	3
1	1	4	2
1	4	4	3
1	5	9	5
1	4	8	6
1	2	2	14
1	3	2	2
1	1	5	11
1	1	8	23
4	1	2	9
1	7	1	7
6	3	1	1
1	1	2	4
1	4	2	6
1	1	2	4
1	3	5	12
3	5	3	2
4	3	5	2
1	1	3	11
1	3	3	3
2	2	1	2
1	1	1	4
5	5	7	5
3	1	3	4
2	3	1	2
3	2	1	9
1	3	4	1
6	1	1	1
1	1	2	2
2	2	1	9
3	1	2	21
8	2	8	5
5	4	4	5
1	4	3	12
1	1	2	4
3	4	4	5
1	1	4	7
2	1	4	7
1	1	2	12
2	2	9	16
6	1	10	17
4	1	2	9
4	1	4	5
2	1	9	7
1	1	2	7
2	1	1	6
8	1	1	6
2	2	5	7
3	2	2	5
2	1	9	4
2	1	5	3
2	4	2	11
7	2	1	2
2	3	7	1
1	5	8	5
1	2	7	9
1	1	3	3
1	4	1	2
1	1	8	3
1	5	2	5
1	1	5	6
1	1	1	1
1	1	1	1
1	1	5	14
1	3	4	2
1	3	1	1
1	2	4	23
1	1	4	9
1	1	9	7
1	2	8	1
1	1	1	4
1	1	3	6
1	2	2	4
1	1	2	12
1	1	5	2
1	1	6	11
1	4	8	3
1	2	2	2
1	4	2	4
1	3	2	5
1	2	2	4
1	1	5	2
1	1	3	9
1	3	5	2
1	2	3	9
1	2	3	21
1	3	1	5
1	3	1	5
1	1	7	12
1	3	3	4
1	1	1	5
1	1	1	7
1	1	4	7
1	1	1	12
3	1	2	16
1	1	1	17
6	1	2	9
1	1	8	3
2	1	4	2
3	1	3	5
8	1	2	2
5	1	4	4
1	2	4	8
1	2	5	1
3	1	6	5
1	1	1	6
2	4	1	7
1	2	8	10
2	3	6	7
6	5	1	3
2	2	5	7
4	1	1	2
4	4	9	3
2	1	2	5
1	5	2	20
2	1	1	17
2	1	1	8
2	1	2	8
3	1	2	5
2	3	3	3
2	3	2	7
2	2	5	4
1	1	1	7
2	1	2	15
1	2	6	30
1	1	1	2
1	1	2	2
1	2	1	1
1	1	2	5
1	1	2	7
1	1	2	5
1	4	2	9
1	2	1	2
1	1	1	2
1	3	1	4
1	2	2	2
1	1	2	2
1	3	2	4
1	2	3	3
1	3	2	8
1	1	2	6
1	3	2	2
1	1	4	2
1	1	3	2
1	1	1	4
1	1	1	4
1	1	1	18

## Sheet: Figure 2
Figure 2A
Bcteria CFUs in mouse liver and spleen (i.p. infection)
Liver (log10 (CFU /g organ))			Spleen (log10 (CFU /g organ))
Control	Lactate		Control	Lactate
4.1	5.32		5.21	6.32
4.13	5.76		5.22	6.82
4.19	5.51		5.29	6.51
4.47	5.62		5.09	6.7
4.52	5.59		5.06	6.72
4.26	5.55		5.53	6.64
Figure 2B
Bacterial CFUs in the liver of wild-type or liver-specific LDHA knockout (LDHA-/-) mice
Liver (log10 (CFU /g organ))
C57BL/6	LDHA-/-
4.08	3.0802
4.6304	3.2307
4.4794	3.6984
4.802	3.32802
4.2938	3.7792
4.41	3.17

## Sheet: Figure 3
Figure 3A
ECAR (mpH/min)
UN	WT	WT+Lactate
22.15	30.96	21.83
24.17	28.13	19.12
17.53	27.8	24.4
Figure 3B
OCR (pmol/min/Cells)
UN	WT	WT+Lactate
106.23	64.14	151.71
157.78	60.87	155.26
137.24	69.02	140.48

## Sheet: Figure 4
Figure 4A
Fold change in M1 marker gene transcription (relative to WT)
	WT+Lactate / WT
Il1b	0.652	0.443	0.841
Tnf	0.512	0.477	0.255
iNOS	0.734	0.812	0.621
Figure 4B
Fold change in M2 marker gene transcription (relative to WT)
	WT+Lactate / WT
Il4ra	1.901	2.947	2.352
Il10	2.598	2.031	3.255

## Sheet: Figure 5
Figure 5A
Relative fold intracellular replication of WT in RAW264.7 cells (20 h / 2 h)
untreated	IL4–stimulated
WT+FX11 / WT	WT+FX11 / WT
0.44	1.026
0.59	0.955
0.63	0.981
Figure 5B
Relative fold intracellular replication of WT in RAW264.7 cells (20 h / 2 h)
untreated	IL4–stimulated
ldhA siRNA / control siRNA	ldhA siRNA / control siRNA
0.555	1.009
0.641	0.994
0.43	0.836

## Sheet: Figure 6
Figure 6A
Relative fold intracellular replication of WT and ΔsteE in RAW264.7 cells (20 h / 2 h)
WT+Lactate / WT	ΔsteE / WT	ΔsteE+Lactate / WT
2.20749	0.644371	0.640457
2.55782	0.295277	0.306302
2.66401	0.436735	0.472013
Figure 6B
Fold change in M2 marker gene transcription of RAW264.7 cells (relative to WT)
Il4ra						Il10
WT+Lactate / WT	ΔsteE / WT	ΔsteE+Lactate / WT				WT+Lactate / WT	ΔsteE / WT	ΔsteE+Lactate / WT
3.094	0.08	0.075				2.576	0.134	0.088
2.886	0.057	0.066				2.954	0.089	0.083
2.704	0.107	0.143				2.51	0.135	0.149
Figure 6C
lactate levels in mouse liver (Lactate (mM / g liver))						Fold change in M2 marker gene transcription of mouse liver (relative to UN)
UN	WT	ΔsteE				Il4ra			Il10
8.96465	25.4204	15.0946				WT / UN	ΔsteE / UN		WT / UN	ΔsteE / UN
7.87632	20.001	16.5246				3.637	1.514		19.41	0.96
10.0382	14.4364	24.8211				2.563	1.695		13.516	0.878
12.6159	11.335	24.1356				3.064	1.583		22.626	0.967
13.8336	18.4825	27.5195
13.9053	19.2867	24.8735
Figure 6D
Percent of CD68+CD163+ M2 macrophages in mouse liver					Bcteria CFUs in mouse liver
UN	WT	ΔsteE			log10 (CFU /g liver)
14.4	20.5	8.54			WT	ΔsteE
8.62	16.2	11.3			4.91362	3.95156
11.9	14.9	9.15			5.76828	4.53087
					6.28028	3.44711

## Sheet: Figure S1
Bacterial CFUs in the spleen of wild-type or liver-specific LDHA knockout (LDHA-/-) mice
log10 (CFU /g spleen)
C57BL/6	LDHA-/-
4.903	4.716
4.785	4.558
4.521	5.067
5.314	5.131
4.891	4.933
4.852	4.508

## Sheet: Figure S2
Relative steE-lux activity / 105 CFUs
	- lactate			+ lactate
8 h	410978	296185	322579	498246	466432	537874
20 h	960845	1.29378e+06	979295	2.46184e+06	2.2953e+06	1.90411e+06

## Sheet: Figure S3
Figure S3A
Relative ssaG-lux activity / 105 CFUs
	- lactate			+ lactate
8 h	129255	137341	142039	198338	185232	197716
20 h	416931	431422	510683	780275	727975	819574

## Sheet: Figure S5
Figure S5A				Figure S5B
Relative fold intracellular replication of S. Enteritidis				Relative fold intracellular replication of S. Typhi
0.901				1.118
1.132				0.943
0.927				1.11
